# Supplementary material for: Assessing the extinction risk of Veracruz cycads
Source: Camb Prism Extinct. 2025 Mar 19;3:e7. doi: 10.1017/ext.2025.5 (PMC12034500; doi:10.1017/ext.2025.5)
Supplement: Gómez Díaz supplementary material 3 — Gómez Díaz supplementary material [file S2755095825000051sup003.xlsx]

## Sheet: Hoja1
Species	IUCN	IUCN value	Endemic	NOM-059	NOM-059 value	Locations	Locations std	EOO	EOO std	Area Veracruz	% habitat loss	% out PA	Municipalities	Municipalities std	CPI
Zamia vazquezii	CR	1	1	P	1	2	0.939394	87.5	0.999588	1	0.908004	1	3	0.99	8.83699
Zamia inermis	CR	1	1	P	1	1	1	50	0.999877	1	0.742077	1	1	1	8.74195
Ceratozamia dominguezii	EN	0.75	1	P	1	5	0.757576	1318.4	0.99012	1	0.866157	1	3	0.99	8.35385
Ceratozamia tenuis	EN	0.75	1	P	1	7.5	0.606061	313	0.997854	1	0.871486	0.978323	14	0.935	8.13872
Ceratozamia morettii	EN	0.75	1	P	1	3.5	0.848485	175	0.998915	1	0.567248	1	9	0.96	8.12465
Ceratozamia mexicana	CR	1	1	A	0.666667	6	0.69697	599	0.995654	1	0.815196	1	12	0.945	8.11949
Zamia furfuracea	EN	0.75	1	P	1	4	0.818182	1998	0.984892	1	0.557098	0.839553	10	0.955	7.90472
Ceratozamia brevifrons	EN	0.75	1	A	0.666667	8	0.575758	693	0.994931	1	0.891679	1	6	0.975	7.85403
Ceratozamia decumbens	EN	0.75	1	P	1	4	0.818182	495	0.996454	1	0.629736	0.703411	14	0.935	7.83278
Ceratozamia subroseophylla	EN	0.75	1	P	1	7.5	0.606061	1365	0.989761	1	0.866242	0.600449	5	0.98	7.79251
Ceratozamia delucana	EN	0.75	1	A	0.666667	4.5	0.787879	1050	0.992184	1	0.449519	1	7	0.97	7.61625
Ceratozamia huastecorum	CR	1	1	A	0.666667	1	1	34	1	1	0.223498	0	4	0.985	6.87516
Ceratozamia miqueliana	EN	0.75	0	P	1	9	0.515152	7065	0.945914	0.942227	0.893217	0.59209	15	0.93	6.5686
Ceratozamia euryphyllidia	EN	0.75	0	P	1	5	0.757576	1387	0.989592	0.627658	0.642117	0.755238	4	0.985	6.50718
Dioon spinulosum	EN	0.75	0	P	1	3	0.878788	2110	0.98403	0.22359	0.527926	0.976067	9	0.96	6.3004
Zamia purpurea	CR	1	0	P	1	14	0.212121	4696	0.964138	0.700743	0.466646	0.951271	9	0.96	6.25492
Zamia splendens	EN	0.75	0	P	1	3	0.878788	1200	0.991031	0.0915671	0.552421	0.934858	64	0.685	5.88366
Ceratozamia fuscoviridis	EN	0.75	0	A	0.666667	11.5	0.363636	4374.5	0.966611	0.355976	0.526654	0.990962	16	0.925	5.5455
Ceratozamia totonacorum	VU	0.5	0	A	0.666667	9	0.515152	2823	0.978546	0.16638	0.690316	1	18	0.915	5.43206
Zamia loddigesii	NT	0.25	0	A	0.666667	15	0.151515	130031	0	0.829548	0.541614	0.985708	201	0	3.42505
Dioon edule	NT	0.25	0	P	1	17.5	0	97472	0.25046	0.0902242	0.143638	0.835269	74	0.635	3.20459
